# Supplementary material for: IGFBP7 Fuels the Glycolytic Metabolism in B-Cell Precursor Acute Lymphoblastic Leukemia by Sustaining Activation of the IGF1R–Akt–GLUT1 Axis
Source: Int J Mol Sci. 2023 Jun 2;24(11):9679. doi: 10.3390/ijms24119679 (PMC10253689; doi:10.3390/ijms24119679)
Supplement: Supplementary file 1 [file ijms-24-09679-s001.zip]

Archive with 1 entries (1 files):
- ijms-2357332-supplementary.pdf
